# Supplementary material for: WHO approves? Relative trust, the WHO, and China’s COVID-19 vaccines
Source: Rev Int Organ. 2022 Nov 21:1–23. Online ahead of print. doi: 10.1007/s11558-022-09481-1 (PMC9684827; doi:10.1007/s11558-022-09481-1)
Supplement: Supplementary file 2 — Supplementary file2 (zip 40.0 KB) [file 11558_2022_9481_MOESM2_ESM.zip]

Archive with 2 entries (2 files):
- STWW_2022_RIO_Replication/STWW_2022_RIO_Replication.do
- STWW_2022_RIO_Replication/STWW_2022_RIO_Replication.dta
