# Supplementary material for: WHO approves? Relative trust, the WHO, and China’s COVID-19 vaccines
Source: Rev Int Organ. 2022 Nov 21:1–23. Online ahead of print. doi: 10.1007/s11558-022-09481-1 (PMC9684827; doi:10.1007/s11558-022-09481-1)
Supplement: Supplementary file 2 — Supplementary file2 (zip 40.0 KB) [file 11558_2022_9481_MOESM2_ESM.zip › STWW_2022_RIO_Replication/STWW_2022_RIO_Replication.do]

//////////////////////////////////////////////////////////////////
// Replication codes for "WHO Approves?" /////////////////////////
// By Greg Sheen,  Hans H. Tung,  Chien-Huei Wu  & Wen-Chin Wu ///
// Corresponding Author: Wen-Chin Wu, wenchinwu@sinica.edu.tw ///
/////////////////////////////////////////////////////////////////

// Stata Version 17 //

use"STWW_2022_RIO_Replication.dta", replace

////////////
// Tables //
////////////

// Table 1 //

// Model 1 //

logit buy2 age female college willingness10 support_dpp nationalism4 ///
	  c.diff_whocn i.whoapproval    ///
	  if china == 1,robust

// Model 2 //

logit buy2 age female college willingness10 support_dpp nationalism4 ///
	  c.diff_whocn i.whoapproval    ///
	  c.diff_whocn#i.whoapproval ///
	  if china == 1,robust

// Model 3 //
					
logit buy2 age female college willingness10 support_dpp nationalism4 ///
	  c.diff_whous i.whoapproval    ///
	  if foreign == 1,robust
	  
// Model 4 //

logit buy2 age female college willingness10 support_dpp nationalism4 ///
	  c.diff_whous i.whoapproval    ///
	  c.diff_whous#i.whoapproval ///
	  if foreign == 1,robust

// Table 2 //

use"STWW_2022_RIO_Replication.dta", replace

// Model 1 //

reg trust_cn4 age female college nationalism4 ///
	  trans_cn4 performance_cn4   ///
	  ,robust

// Model 2 //

reg trust_us4 age female college nationalism4 ///
	  trans_us4 performance_us4   ///
	  ,robust

// Model 3 //

reg trust_who4 age female college nationalism4 ///
	  trans_who4 performance_who4   ///
	  ,robust

// Model 4 //

reg diff_trust_whocn age female college nationalism4 ///
	  diff_transparency_whocn diff_performance_whocn   ///
	  ,robust

// Model 5 // 
	  
reg diff_trust_whous age female college nationalism4 ///
	  diff_transparency_whous diff_performance_whous   ///
	  ,robust
	  
	  
/////////////
// Figures //
/////////////

use"STWW_2022_RIO_Replication.dta", replace

keep control_foreign100 control_china100 treat_foreign100 treat_china100

gen group4 = .
replace group4 = 1 if control_china100 != . 
replace group4 = 2 if treat_china100 != . 
replace group4 = 3 if control_foreign100 != . 
replace group4 = 4 if treat_foreign100 != . 

gen mean100 = .
replace mean100 = control_foreign100 if control_foreign100 != .
replace mean100 = control_china100 if control_china100 != .
replace mean100 = treat_foreign100 if treat_foreign100 != .
replace mean100 = treat_china100 if treat_china100 != .

// T-test for the endorsement effect of the WHO //

ttest mean100 if group4 == 1 | group4 == 2, by(group4)
ttest mean100 if group4 == 3 | group4 == 4, by(group4)

su control_foreign100 control_china100 treat_foreign100 treat_china100

// Figure 1 //

// Collapse the data by groups //

statsby mean=r(mean) ub=r(ub) lb=r(lb) N=r(N), by(group4) clear: ci mean mean100

format mean %9.2f

recode group4 (1=1)(2=3)(3=2)(4=4), gen(group4_new)

lab def group4_new 1 "Foreign" 2 "Foreign & WHO Approved" ///
                   3 "China" 4 "China & WHO Approved" 
				   
lab val group4_new group4_new

gen v1 = 59
gen v2 = 60.1
gen	v3 = 103
gen v4 = 104.1

tab group4_new N 
tab group4

** Figure 1 **

twoway bar mean group4, color(ebblue) barw(0.7)  || ///
       rcap ub lb group4, lcolor(red) lwidth(thin) || ///
       scatter mean group4, ms(none) mlabel(mean) mcolor(red) mlabcolor(red) mlabpos(1) || ///
	   function y = 60, ra(1 2) lcolor(black) lpattern(solid) lwidth(thin) ||  ///
	   rspike v1 v2 group4 if group4 == 1 | group4 == 2, lcolor(black) lwidth(thin) || ///						  
	   function y = 104, ra(3 4) lcolor(black) lpattern(solid) lwidth(thin) ||  ///
	   rspike v3 v4 group4 if group4 == 3 | group4 == 4, lcolor(black) lwidth(thin)  ///		
	   scheme(cleanplots) ylabel(0(20)100, format(%9.0f)) yscale(range(0 115)) ///
	   ytitle("Support for Government Procurment of Vaccines from Abroad (%)", size(small)) ///
	   xtitle("") xscale(range(0.5 4.2)) ///
	   text(106 3.5 "p < 0.001", size(small)) ///	  
  	   text(62  1.5 "p = 0.038", size(small)) ///	  
	    legend(off) xlabel(1 "Chinese Vaccines" ///
						  2 "Chiinese Vaccines & WHO" ///
						  3 "Foreign Vaccines "  ///
   						  4 "Foreign Vaccines & WHO") saving(figure1.gph, replace)
	                     
// Figure 2 //

use"STWW_2022_RIO_Replication.dta", replace

// Figure 2, Left panel (Model 2) //

logit buy2 age female college willingness10 support_dpp nationalism4 ///
	  c.diff_whocn i.whoapproval    ///
	  c.diff_whocn#i.whoapproval ///
	  if china == 1,robust


margins, dydx(whoapproval) at(diff_whocn=(-3(1)3)) level(90)

/*


---------------+----------------------------------------------------------------
1.whoapproval  |
           _at |
            1  |  -.1961818   .2118619    -0.93   0.354    -.5446636    .1523001
            2  |  -.1200234   .1581285    -0.76   0.448    -.3801216    .1400748
            3  |     -.0405   .1013709    -0.40   0.690    -.2072403    .1262404
            4  |   .0390541   .0533532     0.73   0.464    -.0487041    .1268123
            5  |   .1152127   .0556642     2.07   0.038     .0236532    .2067722
            6  |   .1850236   .0981395     1.89   0.059     .0235984    .3464487
            7  |   .2464409   .1427321     1.73   0.084     .0116675    .4812143
--------------------------------------------------------------------------------

. tab diff_whocn if e(sample) == 1

 diff_whocn |      Freq.     Percent        Cum.
------------+-----------------------------------
         -3 |          1        0.23        0.23
         -2 |          2        0.45        0.68
         -1 |         23        5.22        5.90
          0 |        212       48.07       53.97
          1 |        171       38.78       92.74
          2 |         28        6.35       99.09
          3 |          4        0.91      100.00
------------+-----------------------------------
      Total |        441      100.00

*/

// The following codes generate Figure 2(a) //

clear all
set obs 7

gen x = _n


gen mean = . 
replace mean = -.1961818 if x == 1 
replace mean = -.1200234 if x == 2
replace mean =  -.0405   if x == 3 
replace mean =  .0390541 if x == 4 
replace mean = .1152127  if x == 5
replace mean = .1850236  if x == 6
replace mean = .2464409  if x == 7

gen lo90 = .

replace lo90 = -.5446636 if x == 1
replace lo90 = -.3801216 if x == 2
replace lo90 = -.2072403 if x == 3
replace lo90 = -.0487041 if x == 4
replace lo90 =  .0236532 if x == 5
replace lo90 =  .0235984 if x == 6
replace lo90 =  .0116675 if x == 7

gen up90 = .

replace up90 = .1523001 if x == 1
replace up90 = .1400748 if x == 2
replace up90 = .1262404 if x == 3
replace up90 = .1268123 if x == 4
replace up90 = .2067722 if x == 5
replace up90 = .3464487 if x == 6
replace up90 = .4812143 if x == 7

gen density = .

replace density = 0.23/100  if x == 1
replace density = 0.45/100  if x == 2
replace density = 5.22/100  if x == 3
replace density = 48.07/100 if x == 4
replace density = 38.78/100 if x == 5
replace density = 6.35/100  if x == 6
replace density = 0.91/100  if x == 7

replace x = x-4

twoway connect mean x, ms(oh) mcolor(red) ///
               xtitle("Trust in the WHO － Trust in China") ///
			   xlabel(-3(1)3) xscale(range(-3 3)) ///
			   ytitle("Marginal Effects on Predicted Probability", axis(1)) ///
			   yaxis(1) ylabel(-0.5(0.25)0.5, axis(1)) ///
			   yline(0, lpattern(dash) lcolor(red)) ||   ///
	           rcap up90 lo90 x, lcolor(red) || ///
		       bar density x, yaxis(2) ytitle("Density of Trust Differential", ///
			   axis(2))	bcolor(black%20) ylabel(0(0.15)0.6, axis(2)) ///
		       scheme(cleanplots) legend(position(6) ///
			   order(1 "Marginal Effect" 3 "Density") row(1)) ///
   			   saving(t1.gph, replace)

// Figure 2, Right panel (Model 4) //

use"STWW_2022_RIO_Replication.dta", replace

logit buy2 age female college willingness10 support_dpp nationalism4 ///
	  c.diff_whous i.whoapproval    ///
	  c.diff_whous#i.whoapproval ///
	  if foreign == 1,robust

margins, dydx(whoapproval) at(diff_whous=(-3(1)3)) level(90)

/*

--------------------------------------------------------------------------------
               |            Delta-method
               |      dy/dx   std. err.      z    P>|z|     [90% conf. interval]
---------------+----------------------------------------------------------------
0.whoapproval  |  (base outcome)
---------------+----------------------------------------------------------------
1.whoapproval  |
           _at |
            1  |  -.1933997   .0775286    -2.49   0.013    -.3209229   -.0658765
            2  |  -.1438006   .0427005    -3.37   0.001    -.2140366   -.0735646
            3  |   -.101026    .025826    -3.91   0.000     -.143506   -.0585459
            4  |  -.0646145   .0314448    -2.05   0.040    -.1163367   -.0128924
            5  |  -.0338222   .0446899    -0.76   0.449    -.1073306    .0396861
            6  |  -.0077556   .0597415    -0.13   0.897    -.1060217    .0905104
            7  |   .0145196   .0778084     0.19   0.852    -.1134639    .1425031
--------------------------------------------------------------------------------


. tab diff_whous if e(sample)==1

 diff_whous |      Freq.     Percent        Cum.
------------+-----------------------------------
         -3 |         19        4.34        4.34
         -2 |         90       20.55       24.89
         -1 |        154       35.16       60.05
          0 |        144       32.88       92.92
          1 |         25        5.71       98.63
          2 |          5        1.14       99.77
          3 |          1        0.23      100.00
------------+-----------------------------------
      Total |        438      100.00


*/

// The following codes generate Figure 2(b) //
			
clear all
set obs 7

gen x = _n

gen mean = . 
replace mean = -.1933997  if x == 1 
replace mean = -.1438006  if x == 2
replace mean = -.101026   if x == 3 
replace mean = -.0646145  if x == 4 
replace mean = -.0338222  if x == 5
replace mean = -.0077556  if x == 6
replace mean =  .0145196  if x == 7

gen lo90 = .

replace lo90 = -.3209229 if x == 1
replace lo90 = -.2140366 if x == 2
replace lo90 = -.143506  if x == 3
replace lo90 = -.1163367 if x == 4
replace lo90 = -.1073306 if x == 5
replace lo90 = -.1060217 if x == 6
replace lo90 = -.1134639 if x == 7

gen up90 = .

replace up90 = - .0658765 if x == 1
replace up90 = - .0735646 if x == 2
replace up90 = - .0585459 if x == 3
replace up90 = - .0128924 if x == 4
replace up90 = .0396861 if x == 5
replace up90 = .0905104 if x == 6
replace up90 = .1425031 if x == 7

gen density = .

replace density = 4.34/100  if x == 1
replace density = 20.55/100  if x == 2
replace density = 35.16/100  if x == 3
replace density = 32.88/100 if x == 4
replace density = 5.71/100 if x == 5
replace density = 1.14/100  if x == 6
replace density = 0.23/100  if x == 7

replace x = x-4


twoway connect mean x, ms(oh) mcolor(red) ///
               xtitle("Trust in the WHO － Trust in the US") ///
			   xlabel(-3(1)3) xscale(range(-3 3)) ///
			   ytitle("Marginal Effects on Predicted Probability", axis(1)) ///
			   yaxis(1) ylabel(-0.5(0.25)0.5, axis(1)) ///
			   yline(0, lpattern(dash) lcolor(red)) ||   ///
			   rcap up90 lo90 x, lcolor(red) || ///
		       bar density x, yaxis(2) ytitle("Density of Trust Differential", ///
			   axis(2))	bcolor(black%20) ylabel(0(0.15)0.6, axis(2)) ///
		       scheme(cleanplots) ///
			   legend(position(6) order(1 "Marginal Effect" 3 "Density") row(1)) ///
			   saving(t2.gph, replace)			

** Figure 2 **

graph combine t1.gph t2.gph, ycommon scheme(cleanplots) saving(figure2.gph, replace) 


// Figure 3 //

use"STWW_2022_RIO_Replication.dta", replace

graph bar trans_cn4 ///
		  performance_cn4 ///
		  trust_cn4, scheme(cleanplots) bargap(30) ///
  		  bar(3, color(red)) bar(2, color(dkgreen*0.7)) bar(1, color(dkorange*0.7)) ///
		  ylabel(0(1)4) ytitle("") ///
		  blabel(bar, format(%9.2f)) ///
		  legend(order(1 "Transparency" 2 "Performance" 3 "Trust") ///
		  position(6) row(1)) title("China", ring(1)) saving(cn.gph, replace)

graph bar trans_who4 ///
		  performance_who4 ///
		  trust_who4, scheme(cleanplots) bargap(30) ///
  		  bar(3, color(red)) bar(2, color(dkgreen*0.7)) bar(1, color(dkorange*0.7)) ///
		  ylabel(0(1)4) ytitle("") ///
  		  blabel(bar, format(%9.2f)) ///
		  legend(order(1 "Transparency" 2 "Performance" 3 "Trust") ///
		  position(6) row(1)) title("WHO") saving(who.gph, replace)

graph bar trans_us4 ///
		  performance_us4 ///
		  trust_us4, scheme(cleanplots) bargap(30) ///
  		  bar(3, color(red)) bar(2, color(dkgreen*0.7)) bar(1, color(dkorange*0.7)) ///
		  ylabel(0(1)4) ytitle("") ///
  		  blabel(bar, format(%9.2f)) ///
		  legend(order(1 "Transparency" 2 "Performance" 3 "Trust") ///
		  position(6) row(1)) title("The US") saving(us.gph, replace)

** Figure 3 **
		  
graph combine cn.gph who.gph us.gph, ycommon scheme(cleanplots) row(1) saving(figure3.gph, replace) 


//////////////////////////////////////
// Appendix/Supplementary Materials //
//////////////////////////////////////


use"STWW_2022_RIO_Replication.dta", replace

	
// Table A.2: Summary Statistics //

su buy2 age female college willingness10 support_dpp ///
   nationalism  ///
   trust_who4 trust_cn4 trust_us4   ///
   diff_whocn diff_whous diff_whode ///
   trans_who4 trans_cn4 trans_us4 trans_de4 ///
   diff_transparency_whocn diff_transparency_whous diff_transparency_whode ///
   performance_who4 performance_cn4 performance_us4 performance_de4 ///
   diff_performance_whocn diff_performance_whous diff_performance_whode 
     
// Table A.3: Balance Table //

* The information for the Column "All" can be found in Table A.2. *

bysort type4: sum buy2 age female college willingness10 nationalism support_dpp  ///
   trust_who4 trust_cn4 trust_us4 trust_de4 ///
   trans_who4 trans_cn4 trans_us4 trans_de4 ///
   performance_who4 performance_cn4 performance_us4 performance_de4
	
// 	Tabla A.4: Support for Government Procurement of COVID-19 Vaccines  //

tab type4 buy4, row 

// Table A.5 //

use"STWW_2022_RIO_Replication.dta", replace

tab diff_whocn

recode diff_whocn (-3 -2 -1 = 1)(0 = 2)(1 2 3 = 3), gen(diff_whocn3)

logit buy2 age female college willingness10 support_dpp nationalism4 ///
	  i.diff_whocn3 i.whoapproval    ///
	  if china == 1,robust

logit buy2 age female college willingness10 support_dpp nationalism4 ///
	  i.diff_whocn3 i.whoapproval    ///
	  i.diff_whocn3#i.whoapproval ///
	  if china == 1,robust

	
tab diff_whous
recode diff_whous (-3 -2 -1 = 1)(0 = 2)(1 2 3 = 3), gen(diff_whous3)

logit buy2 age female college willingness10 support_dpp nationalism4 ///
	  i.diff_whous3 i.whoapproval    ///
	  if foreign == 1,robust
			
logit buy2 age female college willingness10 support_dpp nationalism4 ///
	  i.diff_whous3 i.whoapproval    ///
	  i.diff_whous3#i.whoapproval ///
	  if foreign == 1,robust

	
// Figure A.1 //

use"STWW_2022_RIO_Replication.dta", replace

** China **

tab diff_whocn

recode diff_whocn (-3 -2 -1 = 1)(0 = 2)(1 2 3 = 3), gen(diff_whocn3)

logit buy2 age female college willingness10 support_dpp nationalism4 ///
	  i.diff_whocn3 i.whoapproval    ///
	  if china == 1,robust

eststo

logit buy2 age female college willingness10 support_dpp nationalism4 ///
	  i.diff_whocn3 i.whoapproval    ///
	  i.diff_whocn3#i.whoapproval ///
	  if china == 1,robust

eststo
	
margins diff_whocn3#whoapproval
margins diff_whocn3, dydx(whoapproval) level(90)
marginsplot, xdimension(diff_whocn3) 

marginsplot,   ///
			scheme(cleanplots) level(90)  ///
            yline(0, lpattern(dash) lcolor(red)) saving(t1.gph, replace) ///
			ytitle("") xtitle("") title("(a) ") ///
			xtitle("Trust in the WHO － Trust in China")  ///
			xlabel(1 "< 0" 2 "= 0" 3 "> 0", labsize(vsmall)) ///
			xscale(range(0.8 4.2)) ylabel(-1(0.25)1)
			
/*


--------------------------------------------------------------------------------
               |            Delta-method
               |      dy/dx   std. err.      z    P>|z|     [90% conf. interval]
---------------+----------------------------------------------------------------
0.whoapproval  |  (base outcome)
---------------+----------------------------------------------------------------
1.whoapproval  |
   diff_whocn3 |
            1  |  -.1543406   .1916908    -0.81   0.421    -.4696439    .1609628
            2  |   .0381225   .0636828     0.60   0.549    -.0666264    .1428714
            3  |   .1380719   .0664805     2.08   0.038     .0287213    .2474226
--------------------------------------------------------------------------------

tab diff_whocn3 if e(sample)==1


  RECODE of |
 diff_whocn |
     (Trust |
Differentia |
  ls (WHO - |
    China)) |      Freq.     Percent        Cum.
------------+-----------------------------------
          1 |         26        5.90        5.90
          2 |        212       48.07       53.97
          3 |        203       46.03      100.00
------------+-----------------------------------
      Total |        441      100.00

*/
	
clear all
set obs 3

gen x = _n

gen mean = . 
replace mean = -.1543406  if x == 1 
replace mean = .0381225  if x == 2
replace mean = .1380719   if x == 3 

gen lo90 = .

replace lo90 = -.4696439 if x == 1
replace lo90 = -.0666264 if x == 2
replace lo90 =  .0287213  if x == 3


gen up90 = .

replace up90 = .1609628 if x == 1
replace up90 = .1428714 if x == 2
replace up90 = .2474226 if x == 3


gen density = .

replace density = 5.90/100  if x == 1
replace density = 48.07/100  if x == 2
replace density = 46.03/100  if x == 3

replace x = x-2

twoway scatter mean x, ms(oh) mcolor(red) ///
               xtitle("Trust in the WHO － Trust in China") ///
			   xlabel(-1 "< 0" 0 "= 0" 1 "> 0") xscale(range(-1.1 1.1)) ///
			   ytitle("Marginal Effects on Predicted Probability", axis(1)) ///
			   yaxis(1) ylabel(-0.5(0.25)0.25, axis(1)) ///
			   yline(0, lpattern(dash) lcolor(red)) ||   ///
	    rcap up90 lo90 x, lcolor(red) || ///
		bar density x, yaxis(2) ytitle("Density of Trust Differential", axis(2))	 ///
		    bcolor(black%20) ylabel(0(0.15)0.6, axis(2)) ///
		    scheme(cleanplots) ///
			legend(position(6) order(1 "Marginal Effect" 3 "Density") row(1)) ///
			saving(c1.gph, replace)
			
** The US **

use"STWW_2022_RIO_Replication.dta", replace
	
tab diff_whous
recode diff_whous (-3 -2 -1 = 1)(0 = 2)(1 2 3 = 3), gen(diff_whous3)

logit buy2 age female college willingness10 support_dpp nationalism4 ///
	  i.diff_whous3 i.whoapproval    ///
	  if foreign == 1,robust
			
logit buy2 age female college willingness10 support_dpp nationalism4 ///
	  i.diff_whous3 i.whoapproval    ///
	  i.diff_whous3#i.whoapproval ///
	  if foreign == 1,robust
	
margins diff_whous3#whoapproval
margins diff_whous3, dydx(whoapproval) level(90)
marginsplot, xdimension(diff_whous3) 

marginsplot,   ///
			scheme(cleanplots) level(90)  ///
            yline(0, lpattern(dash) lcolor(red)) saving(t1.gph, replace) ///
			ytitle("") xtitle("") title("(b) ") ///
			xtitle("Trust in the WHO － Trust in the US")  ///
			xlabel(0 "-3" 1 "-2" 2 "-1" 3 "0" 4 "1" 5 "2" 6 "3", labsize(vsmall)) ///
			xscale(range(0.8 4.2)) ylabel(-0.5(0.25)0.5)
			
/*

--------------------------------------------------------------------------------
               |            Delta-method
               |      dy/dx   std. err.      z    P>|z|     [90% conf. interval]
---------------+----------------------------------------------------------------
0.whoapproval  |  (base outcome)
---------------+----------------------------------------------------------------
1.whoapproval  |
   diff_whous3 |
            1  |  -.1210884    .034762    -3.48   0.000    -.1782668   -.0639101
            2  |  -.0572165    .041673    -1.37   0.170    -.1257625    .0113295
            3  |  -.0613415     .08507    -0.72   0.471    -.2012692    .0785861
--------------------------------------------------------------------------------

tab diff_whous3 if e(sample)==1


  RECODE of |
 diff_whous |
     (Trust |
Differentia |
  ls (WHO - |
       US)) |      Freq.     Percent        Cum.
------------+-----------------------------------
          1 |        263       60.05       60.05
          2 |        144       32.88       92.92
          3 |         31        7.08      100.00
------------+-----------------------------------
      Total |        438      100.00

*/
	
clear all
set obs 3

gen x = _n

gen mean = . 
replace mean = -.1210884  if x == 1 
replace mean = -.0572165  if x == 2
replace mean = -.0613415  if x == 3


gen lo90 = .

replace lo90 = -.1782668 if x == 1
replace lo90 = -.1257625 if x == 2
replace lo90 = -.2012692  if x == 3


gen up90 = .

replace up90 = -.0639101 if x == 1
replace up90 =  .0113295 if x == 2
replace up90 = .0785861  if x == 3

gen density = .

replace density = 60.05 /100  if x == 1
replace density = 32.88 /100  if x == 2
replace density = 7.08/100  if x == 3


replace x = x-2

twoway scatter mean x, ms(oh) mcolor(red) ///
               xtitle("Trust in the WHO － Trust in the US") ///
			   xlabel(-1 "< 0" 0 "= 0" 1 "> 0") xscale(range(-1.1 1.1)) ///
			   ytitle("Marginal Effects on Predicted Probability", axis(1)) ///
			   yaxis(1) ylabel(-0.5(0.25)0.25, axis(1)) ///
			   yline(0, lpattern(dash) lcolor(red)) ||   ///
	           rcap up90 lo90 x, lcolor(red) || ///
		       bar density x, yaxis(2) ytitle("Density of Trust Differential", axis(2))	 ///
		       bcolor(black%20) ylabel(0(0.15)0.6, axis(2)) ///
		       scheme(cleanplots) ///
			   legend(position(6) order(1 "Marginal Effect" 3 "Density") row(1)) ///
			   saving(c2.gph, replace)

** Figure A.1 **

graph combine c1.gph c2.gph, ycommon row(1)	scheme(cleanplots)  saving(figure_a1.gph, replace) 
		

// Table A.6 & Figure A.2 //

use"STWW_2022_RIO_Replication.dta", replace

logit buy2 age female college willingness10 support_dpp nationalism4 ///
	  c.diff_whous i.whoapproval    ///
	  if foreign == 1,robust
			
logit buy2 age female college willingness10 support_dpp nationalism4 ///
	  c.diff_whous i.whoapproval    ///
	  c.diff_whous#i.whoapproval ///
	  if foreign == 1,robust

logit buy2 age female college willingness10 support_dpp nationalism4 ///
	  c.diff_whode i.whoapproval    ///
	  if foreign == 1,robust
			
logit buy2 age female college willingness10 support_dpp nationalism4 ///
	  c.diff_whode i.whoapproval    ///
	  c.diff_whode#i.whoapproval ///
	  if foreign == 1,robust

** Figure A.2 **

** Figure A.2(a):  **

logit buy2 age female college willingness10 support_dpp nationalism4 ///
	  c.diff_whous i.whoapproval    ///
	  c.diff_whous#i.whoapproval ///
	  if foreign == 1,robust

margins, dydx(whoapproval) at(diff_whous=(-3(1)3)) level(90)

/*

--------------------------------------------------------------------------------
               |            Delta-method
               |      dy/dx   std. err.      z    P>|z|     [90% conf. interval]
---------------+----------------------------------------------------------------
0.whoapproval  |  (base outcome)
---------------+----------------------------------------------------------------
1.whoapproval  |
           _at |
            1  |  -.1933997   .0775286    -2.49   0.013    -.3209229   -.0658765
            2  |  -.1438006   .0427005    -3.37   0.001    -.2140366   -.0735646
            3  |   -.101026    .025826    -3.91   0.000     -.143506   -.0585459
            4  |  -.0646145   .0314448    -2.05   0.040    -.1163367   -.0128924
            5  |  -.0338222   .0446899    -0.76   0.449    -.1073306    .0396861
            6  |  -.0077556   .0597415    -0.13   0.897    -.1060217    .0905104
            7  |   .0145196   .0778084     0.19   0.852    -.1134639    .1425031
--------------------------------------------------------------------------------


. tab diff_whous if e(sample)==1

 diff_whous |      Freq.     Percent        Cum.
------------+-----------------------------------
         -3 |         19        4.34        4.34
         -2 |         90       20.55       24.89
         -1 |        154       35.16       60.05
          0 |        144       32.88       92.92
          1 |         25        5.71       98.63
          2 |          5        1.14       99.77
          3 |          1        0.23      100.00
------------+-----------------------------------
      Total |        438      100.00


*/

// The following codes generate Figure A.2(a) //
			
clear all
set obs 7

gen x = _n

gen mean = . 
replace mean = -.1933997  if x == 1 
replace mean = -.1438006  if x == 2
replace mean = -.101026   if x == 3 
replace mean = -.0646145  if x == 4 
replace mean = -.0338222  if x == 5
replace mean = -.0077556  if x == 6
replace mean =  .0145196  if x == 7

gen lo90 = .

replace lo90 = -.3209229 if x == 1
replace lo90 = -.2140366 if x == 2
replace lo90 = -.143506  if x == 3
replace lo90 = -.1163367 if x == 4
replace lo90 = -.1073306 if x == 5
replace lo90 = -.1060217 if x == 6
replace lo90 = -.1134639 if x == 7

gen up90 = .

replace up90 = - .0658765 if x == 1
replace up90 = - .0735646 if x == 2
replace up90 = - .0585459 if x == 3
replace up90 = - .0128924 if x == 4
replace up90 = .0396861 if x == 5
replace up90 = .0905104 if x == 6
replace up90 = .1425031 if x == 7

gen density = .

replace density = 4.34/100  if x == 1
replace density = 20.55/100  if x == 2
replace density = 35.16/100  if x == 3
replace density = 32.88/100 if x == 4
replace density = 5.71/100 if x == 5
replace density = 1.14/100  if x == 6
replace density = 0.23/100  if x == 7

replace x = x-4

twoway connect mean x, ms(oh) mcolor(red) ///
               xtitle("Trust in the WHO － Trust in the US") ///
			   xlabel(-3(1)3) xscale(range(-3 3)) ///
			   ytitle("Marginal Effects on Predicted Probability", axis(1)) ///
			   yaxis(1) ylabel(-0.5(0.25)0.5, axis(1)) ///
			   yline(0, lpattern(dash) lcolor(red)) ||   ///
			   rcap up90 lo90 x, lcolor(red) || ///
		       bar density x, yaxis(2) ytitle("Density of Trust Differential", ///
			   axis(2))	bcolor(black%20) ylabel(0(0.15)0.6, axis(2)) ///
		       scheme(cleanplots) ///
			   legend(position(6) order(1 "Marginal Effect" 3 "Density") row(1)) ///
			   saving(fa2a.gph, replace)			

	  
** Figure A.2(b) **

use"STWW_2022_RIO_Replication.dta", replace

logit buy2 age female college willingness10 support_dpp nationalism4 ///
	  c.diff_whode i.whoapproval    ///
	  c.diff_whode#i.whoapproval ///
	  if foreign == 1,robust

margins, dydx(whoapproval) at(diff_whode=(-3(1)3)) level(90)

marginsplot,   ///
			scheme(cleanplots) level(90)  ///
             yline(0, lpattern(dash) lcolor(red)) /// saving(t2.gph, replace) ///
			 ytitle("") xtitle("") title("(b) Foreign + WHO vs. Foreign") ///
			xtitle("Trust in the WHO － Trust in Germany")  ///
			xscale(range(-3 3)) ylabel(-0.5(0.25)0.5)
			
/*

--------------------------------------------------------------------------------
               |            Delta-method
               |      dy/dx   std. err.      z    P>|z|     [90% conf. interval]
---------------+----------------------------------------------------------------
0.whoapproval  |  (base outcome)
---------------+----------------------------------------------------------------
1.whoapproval  |
           _at |
            1  |  -.1851278   .0718597    -2.58   0.010    -.3033264   -.0669292
            2  |   -.146359   .0416489    -3.51   0.000    -.2148653   -.0778527
            3  |  -.1101211   .0265821    -4.14   0.000    -.1538447   -.0663975
            4  |  -.0758837   .0334897    -2.27   0.023    -.1309693    -.020798
            5  |  -.0429762   .0533853    -0.81   0.421    -.1307872    .0448349
            6  |  -.0106275   .0830136    -0.13   0.898    -.1471726    .1259177
            7  |    .021992   .1255061     0.18   0.861    -.1844472    .2284311
--------------------------------------------------------------------------------

tab diff_whode if e(sample)==1


 diff_whode |      Freq.     Percent        Cum.
------------+-----------------------------------
         -3 |         18        4.40        4.40
         -2 |         96       23.47       27.87
         -1 |        138       33.74       61.61
          0 |        140       34.23       95.84
          1 |         15        3.67       99.51
          2 |          2        0.49      100.00
------------+-----------------------------------
      Total |        409      100.00

*/

// The following codes generate Figure A.2(b) //


			
clear all
set obs 7

gen x = _n

gen mean = . 
replace mean = -.1851278  if x == 1 
replace mean =  -.146359  if x == 2
replace mean = -.1101211   if x == 3 
replace mean = -.0758837  if x == 4 
replace mean = -.0429762  if x == 5
replace mean = -.0106275  if x == 6
replace mean =  .021992  if x == 7

gen lo90 = .

replace lo90 = -.3033264 if x == 1
replace lo90 = -.2148653 if x == 2
replace lo90 = -.1538447  if x == 3
replace lo90 = -.1309693 if x == 4
replace lo90 = -.1307872 if x == 5
replace lo90 = -.1471726 if x == 6
replace lo90 = -.1844472 if x == 7

gen up90 = .

replace up90 = -.0669292 if x == 1
replace up90 =  -.0778527 if x == 2
replace up90 = -.0663975 if x == 3
replace up90 = -.020798 if x == 4
replace up90 = .0448349 if x == 5
replace up90 = .1259177 if x == 6
replace up90 = .2284311 if x == 7

gen density = .

replace density = 4.40/100  if x == 1
replace density = 23.47/100  if x == 2
replace density = 33.74/100  if x == 3
replace density = 34.23/100 if x == 4
replace density = 3.67/100 if x == 5
replace density = 0.49/100  if x == 6
replace density = 0/100  if x == 7

replace x = x-4

twoway connect mean x, ms(oh) mcolor(red) ///
               xtitle("Trust in the WHO － Trust in Germany") ///
			   xlabel(-3(1)3) xscale(range(-3 3)) ///
			   ytitle("Marginal Effects on Predicted Probability", axis(1)) ///
			   yaxis(1) ylabel(-0.5(0.25)0.5, axis(1)) ///
			   yline(0, lpattern(dash) lcolor(red)) ||   ///
			   rcap up90 lo90 x, lcolor(red) || ///
		       bar density x, yaxis(2) ytitle("Density of Trust Differential", ///
			   axis(2))	bcolor(black%20) ylabel(0(0.15)0.6, axis(2)) ///
		       scheme(cleanplots) ///
			   legend(position(6) order(1 "Marginal Effect" 3 "Density") row(1)) ///
			   saving(fa2b.gph, replace)			

graph combine fa2a.gph fa2b.gph, ycommon row(1)	scheme(cleanplots)  saving(figure_a2.gph, replace) 


////////////////////
// End of Do File //
////////////////////
